# Supplementary material for: Predicting the characteristics of the aetiological agent for Kawasaki disease from other paediatric infectious diseases in Japan
Source: Epidemiol Infect. 2015 Jul 23;144(3):478–92. doi: 10.1017/S0950268815001223 (PMC4714300; doi:10.1017/S0950268815001223)
Supplement: Supplementary file 1 [file S0950268815001223sup001.zip]

Archive with 7 entries (7 files):
- epi_infect_Geography_pediatric_diseases_d_Sup_Table_S1_definition.xls
- epi_infect_Geography_pediatric_diseases_d_Sup_Table_S2_disease_vs_disease.doc
- epi_infect_Geography_pediatric_diseases_d_Sup_Table_S3_age_vs_ses.xls
- Geography_pediatric_diseases_e_Sup_Figure_1_Age_histogram.eps
- Geography_pediatric_diseases_e_Sup_Figure_2_Mean_age_vs_TFR.eps
- Geography_pediatric_diseases_e_Sup_Figure_3_Mean_age_vs_health_insurance.eps
- SUPMAT Figure and Table legends.docx
