# Supplementary material for: Predicting the characteristics of the aetiological agent for Kawasaki disease from other paediatric infectious diseases in Japan
Source: Epidemiol Infect. 2015 Jul 23;144(3):478–92. doi: 10.1017/S0950268815001223 (PMC4714300; doi:10.1017/S0950268815001223)
Supplement: Supplementary file 1 [file S0950268815001223sup001.zip › epi_infect_Geography_pediatric_diseases_d_Sup_Table_S1_definition.xls]

## Sheet: Spearman_other_dis_mean_age_poo
Epidemiology and Infection
Predicting characteristics of the aetiologic agent for Kawasaki disease from other paediatric infectious diseases in Japan
Y. Nagao, C. Urabe, H. Nakamura, N. Hatano
Supplementary Material
Table S1. Definitions of the climatic/demographic/socioeconomic variables used in the current study.
seq	variable	category	unit	definition
1	tmean	climate	°C	mean temperature
2	rpcp	climate	mm/month	precipitation
3	avp	climate	100 Pa	average vapor pressure
4	avpd	climate	100 Pa	average vapor pressure deficit
5	total_fertility_rate	demography	dimensionless	Number of children that would be born to a woman over lifetime.
6	mort0_4_	demography	/1000	Mortality in 1,000 children between 0 and 4 years
7	nuclei	demography	%	% of nuclear families
8	popdens	demography	/km^2	population density
9	popdens_inhabitable	demography	/km^2	population density in inhabitable area
10	young_ratio	demography	%	% of individuals < 15 years old
11	elder_ratio	demography	%	% of individuals >= 65 years old
12	nursery_pupil_per_nurse	education	persons	number of nursery pupils per nurse
13	kinder_pupil_per_teacher	education	persons	number of kindergarten pupils per teacher
14	pupil_per_class	education	persons	number of primary school pupils per class
15	jun_student_per_class	education	persons	number of junior high school students per class
16	nursery_prevalence	education	%	% of children utilizing nursery in all eligible children
17	kindergarten_prevalence	education	%	% of children utilizing kindergarten in all eligible children
18	edu_above_senior	education	%	% of senior high school students who proceeded to higher education
19	edu_expense	education	%	% of expenditure to education
20	clinics	health	/100,000	number of clinics in 100,000 individuals
21	hospital	health	/100,000	number of hospitals in 100,000 individuals
22	bed	health	/100,000	number of hospital beds in 100,000 individuals
23	physician	health	/100,000	number of physicians in 100,000 individuals
24	dentist	health	/100,000	number of dentistis in 100,000 individuals
25	pharmacist	health	/100,000	number of pharmacists in 100,000 individuals
26	nurse	health	/100,000	number of nurses in 100,000 individuals
27	health_insurance	health	1,000,000 yen	health insurance paid per insuree
28	library	infrastructure	/100,000	number of libraries in 100,000 individuals
29	swim_pool	infrastructure	/100,000	number of swimming pools in 100,000 individuals
30	public_bath	infrastructure	/100,000	number of public baths in 100,000 individuals
31	sewage	infrastructure	%	% of houses with sewage
32	flush_ratio	infrastructure	%	% of houses with flush toilets
33	water_pipe	infrastructure	%	% of houses with piped water
34	waste_process	infrastructure	%	% of population benefitting from waste process system
35	income_per_house	living standard	1,000,000 yen	annual income per household
36	saving_ratio	living standard	%	% of saving in household income
37	consume	living standard	%	average propensity to consume
38	social_assistance	living standard	/1,000	individuals covered by social assistance in 1,000 individuals
39	field	landscape	%	% of agricultural field (except rice paddy)
40	paddy	landscape	%	% of rice paddy
41	park	landscape	%	% of national park
