# Supplementary material for: Predicting the characteristics of the aetiological agent for Kawasaki disease from other paediatric infectious diseases in Japan
Source: Epidemiol Infect. 2015 Jul 23;144(3):478–92. doi: 10.1017/S0950268815001223 (PMC4714300; doi:10.1017/S0950268815001223)
Supplement: Supplementary file 1 [file S0950268815001223sup001.zip › epi_infect_Geography_pediatric_diseases_d_Sup_Table_S3_age_vs_ses.xls]

## Sheet: Spearman_KD_other_dis_adj_mean_
Epidemiology and Infection
Predicting characteristics of the aetiologic agent for Kawasaki disease from other paediatric infectious diseases in Japan
Y. Nagao, C. Urabe, H. Nakamura, N. Hatano
Supplementary Material
Table S3. Spearrman's rank correlation between climatic/socioeconomic variables and adjusted mean patient age.
seq	variable	KD	Exantema subitum	Herpangina	HFMD	Chickenpox	PCF	Erythema infectiosum	GAS
1	tmean	-0.2056 (P=0.1656)	-0.2286 (P=0.1222)	-0.2699 (P=0.0666)	-0.3834 (P=0.0078)	-0.2079 (P=0.1608)	-0.2885 (P=0.0492)	-0.2793 (P=0.0573)	-0.0698 (P=0.6409)
2	rpcp	-0.1346 (P=0.3670)	-0.2647 (P=0.0722)	-0.4513 (P=0.0015)	-0.4722 (P=0.0008)	-0.4835 (P=0.0006)	-0.4925 (P=0.0004)	-0.2619 (P=0.0753)	-0.2773 (P=0.0592)
3	avp	-0.2320 (P=0.1167)	-0.2599 (P=0.0776)	-0.4654 (P=0.0010)	-0.4736 (P=0.0008)	-0.2998 (P=0.0406)	-0.4444 (P=0.0018)	-0.2762 (P=0.0602)	-0.1840 (P=0.2158)
4	avpd	0.0962 (P=0.5200)	-0.2154 (P=0.1459)	0.0242 (P=0.8719)	-0.0135 (P=0.9281)	0.1189 (P=0.4261)	0.0483 (P=0.7470)	-0.0427 (P=0.7758)	0.0621 (P=0.6784)
5	total_fertility_rate	-0.4618 (P=0.0011)	-0.4636 (P=0.0010)	-0.6675 (P=0.0000)	-0.6256 (P=0.0000)	-0.5957 (P=0.0000)	-0.4734 (P=0.0008)	-0.4383 (P=0.0021)	-0.3295 (P=0.0237)
6	mort0_4_	-0.1694 (P=0.2551)	0.0792 (P=0.5967)	-0.1059 (P=0.4786)	-0.1363 (P=0.3610)	-0.0080 (P=0.9572)	-0.0592 (P=0.6925)	0.0473 (P=0.7521)	-0.0792 (P=0.5967)
7	nuclei	0.1484 (P=0.3196)	0.1406 (P=0.3458)	0.1802 (P=0.2256)	0.2650 (P=0.0718)	0.3675 (P=0.0111)	0.2153 (P=0.1461)	0.1567 (P=0.2929)	0.1500 (P=0.3143)
8	popdens	0.2906 (P=0.0475)	0.2255 (P=0.1275)	0.3535 (P=0.0148)	0.3127 (P=0.0324)	0.4698 (P=0.0009)	0.3590 (P=0.0132)	0.2360 (P=0.1102)	0.3373 (P=0.0204)
9	popdens_inhibitable	0.3542 (P=0.0146)	0.2738 (P=0.0625)	0.4053 (P=0.0047)	0.3818 (P=0.0081)	0.4835 (P=0.0006)	0.3947 (P=0.0060)	0.2604 (P=0.0771)	0.3492 (P=0.0161)
10	young_ratio	-0.0901 (P=0.5469)	-0.1643 (P=0.2697)	-0.3238 (P=0.0264)	-0.1797 (P=0.2267)	-0.1249 (P=0.4029)	-0.1756 (P=0.2377)	-0.0960 (P=0.5211)	-0.1675 (P=0.2604)
11	elder_ratio	-0.3928 (P=0.0063)	-0.4804 (P=0.0006)	-0.4441 (P=0.0018)	-0.4768 (P=0.0007)	-0.5824 (P=0.0000)	-0.4456 (P=0.0017)	-0.3794 (P=0.0085)	-0.4291 (P=0.0026)
12	nursery_pupil_per_nurse	0.0331 (P=0.8253)	-0.2909 (P=0.0473)	-0.1265 (P=0.3968)	0.0516 (P=0.7306)	-0.1525 (P=0.3061)	0.0243 (P=0.8713)	-0.2283 (P=0.1228)	-0.1497 (P=0.3151)
13	kinder_pupil_per_teacher	0.3043 (P=0.0375)	0.2679 (P=0.0686)	0.4162 (P=0.0036)	0.4246 (P=0.0029)	0.4897 (P=0.0005)	0.4099 (P=0.0042)	0.2174 (P=0.1421)	0.4009 (P=0.0052)
14	pupil_per_class	0.4375 (P=0.0021)	0.3060 (P=0.0365)	0.3325 (P=0.0224)	0.4037 (P=0.0049)	0.4565 (P=0.0013)	0.3858 (P=0.0074)	0.2951 (P=0.0440)	0.3298 (P=0.0236)
15	jun_student_per_class	0.4002 (P=0.0053)	0.2150 (P=0.1467)	0.2810 (P=0.0557)	0.3187 (P=0.0290)	0.3939 (P=0.0062)	0.3142 (P=0.0315)	0.2470 (P=0.0942)	0.3197 (P=0.0285)
16	nursery_prevalence	-0.0184 (P=0.9024)	-0.3019 (P=0.0392)	-0.3673 (P=0.0111)	-0.3188 (P=0.0290)	-0.5679 (P=0.0000)	-0.3664 (P=0.0113)	-0.2783 (P=0.0582)	-0.2227 (P=0.1324)
17	kindergarten_prevalence	0.0415 (P=0.7817)	0.2956 (P=0.0436)	0.3859 (P=0.0074)	0.3157 (P=0.0306)	0.5826 (P=0.0000)	0.3800 (P=0.0084)	0.2668 (P=0.0699)	0.2333 (P=0.1145)
18	edu_above_senior	0.3504 (P=0.0158)	0.1599 (P=0.2829)	0.4443 (P=0.0018)	0.4334 (P=0.0023)	0.4513 (P=0.0015)	0.3953 (P=0.0060)	0.1640 (P=0.2706)	0.1848 (P=0.2135)
19	edu_expense	0.1798 (P=0.2266)	0.2592 (P=0.0785)	0.3838 (P=0.0077)	0.3555 (P=0.0142)	0.3869 (P=0.0072)	0.2424 (P=0.1006)	0.1497 (P=0.3151)	0.3214 (P=0.0276)
20	clinics	-0.1696 (P=0.2543)	-0.5217 (P=0.0002)	-0.2402 (P=0.1039)	-0.3435 (P=0.0181)	-0.2619 (P=0.0754)	-0.2880 (P=0.0497)	-0.3485 (P=0.0164)	-0.2583 (P=0.0796)
21	hospital	-0.4500 (P=0.0015)	-0.4980 (P=0.0004)	-0.5828 (P=0.0000)	-0.6447 (P=0.0000)	-0.5648 (P=0.0000)	-0.5524 (P=0.0001)	-0.4767 (P=0.0007)	-0.4211 (P=0.0032)
22	bed	-0.4163 (P=0.0036)	-0.5568 (P=0.0000)	-0.6146 (P=0.0000)	-0.6790 (P=0.0000)	-0.6395 (P=0.0000)	-0.6358 (P=0.0000)	-0.5342 (P=0.0001)	-0.4357 (P=0.0022)
23	physician	-0.2184 (P=0.1402)	-0.4157 (P=0.0037)	-0.3619 (P=0.0124)	-0.5096 (P=0.0003)	-0.4096 (P=0.0043)	-0.3874 (P=0.0071)	-0.3948 (P=0.0060)	-0.2020 (P=0.1733)
24	dentist	0.3299 (P=0.0236)	0.1097 (P=0.4630)	0.4032 (P=0.0050)	0.3534 (P=0.0148)	0.3495 (P=0.0160)	0.3238 (P=0.0264)	0.1162 (P=0.4366)	0.1145 (P=0.4433)
25	pharmacist	0.1326 (P=0.3741)	-0.0799 (P=0.5934)	0.1271 (P=0.3946)	0.1532 (P=0.3039)	0.1501 (P=0.3139)	0.1399 (P=0.3482)	-0.0102 (P=0.9459)	-0.0089 (P=0.9526)
26	nurse	-0.4939 (P=0.0004)	-0.6354 (P=0.0000)	-0.7169 (P=0.0000)	-0.7484 (P=0.0000)	-0.7243 (P=0.0000)	-0.6899 (P=0.0000)	-0.5678 (P=0.0000)	-0.4932 (P=0.0004)
27	health_insurance	-0.4029 (P=0.0050)	-0.6139 (P=0.0000)	-0.4563 (P=0.0013)	-0.5182 (P=0.0002)	-0.4895 (P=0.0005)	-0.5290 (P=0.0001)	-0.6055 (P=0.0000)	-0.5239 (P=0.0002)
28	library	-0.0971 (P=0.5160)	-0.1086 (P=0.4673)	-0.2660 (P=0.0707)	-0.2580 (P=0.0800)	-0.3952 (P=0.0060)	-0.2497 (P=0.0906)	-0.2740 (P=0.0624)	-0.2512 (P=0.0885)
29	swim_pool	-0.1821 (P=0.2205)	-0.2413 (P=0.1022)	-0.2939 (P=0.0449)	-0.2587 (P=0.0792)	-0.3800 (P=0.0084)	-0.2655 (P=0.0713)	-0.3006 (P=0.0400)	-0.4105 (P=0.0042)
30	public_bath	0.1623 (P=0.2759)	0.0306 (P=0.8380)	0.1015 (P=0.4971)	-0.0381 (P=0.7993)	-0.0744 (P=0.6194)	-0.0637 (P=0.6705)	-0.2037 (P=0.1696)	-0.2106 (P=0.1554)
31	sewage	0.4113 (P=0.0041)	0.2575 (P=0.0805)	0.3703 (P=0.0104)	0.4058 (P=0.0047)	0.2823 (P=0.0546)	0.2810 (P=0.0557)	0.1530 (P=0.3046)	0.2225 (P=0.1328)
32	flush_ratio	0.3355 (P=0.0212)	0.1045 (P=0.4844)	0.2717 (P=0.0647)	0.2579 (P=0.0801)	0.2807 (P=0.0560)	0.2120 (P=0.1525)	0.1145 (P=0.4435)	0.2588 (P=0.0790)
33	water_pipe	0.2965 (P=0.0430)	0.3445 (P=0.0177)	0.4037 (P=0.0049)	0.3321 (P=0.0226)	0.3393 (P=0.0196)	0.3324 (P=0.0224)	0.2127 (P=0.1511)	0.3464 (P=0.0171)
34	waste_process	-0.3862 (P=0.0073)	-0.4232 (P=0.0030)	-0.4368 (P=0.0021)	-0.4898 (P=0.0005)	-0.5357 (P=0.0001)	-0.4451 (P=0.0017)	-0.3565 (P=0.0139)	-0.3723 (P=0.0100)
35	income_per_house	-0.0428 (P=0.7752)	0.0180 (P=0.9042)	0.0373 (P=0.8032)	0.1388 (P=0.3523)	0.1582 (P=0.2882)	0.1107 (P=0.4590)	0.0454 (P=0.7616)	-0.1021 (P=0.4946)
36	saving_ratio	-0.2989 (P=0.0413)	-0.1791 (P=0.2284)	-0.2898 (P=0.0482)	-0.2752 (P=0.0611)	-0.2497 (P=0.0905)	-0.2345 (P=0.1126)	-0.2112 (P=0.1541)	-0.2462 (P=0.0952)
37	consume	0.2338 (P=0.1137)	0.0530 (P=0.7234)	0.2751 (P=0.0613)	0.2370 (P=0.1087)	0.2120 (P=0.1525)	0.1558 (P=0.2956)	0.1307 (P=0.3811)	0.1523 (P=0.3068)
38	social_assistance	-0.0494 (P=0.7417)	0.0609 (P=0.6841)	-0.0120 (P=0.9361)	-0.1467 (P=0.3250)	-0.0335 (P=0.8229)	-0.1752 (P=0.2389)	-0.0077 (P=0.9588)	0.0781 (P=0.6020)
39	field	0.0967 (P=0.5177)	0.1845 (P=0.2144)	-0.0491 (P=0.7429)	0.0696 (P=0.6420)	0.1725 (P=0.2462)	0.1382 (P=0.3541)	0.3285 (P=0.0242)	0.2360 (P=0.1103)
40	paddy	-0.1075 (P=0.4721)	-0.2421 (P=0.1011)	-0.1426 (P=0.3388)	-0.1735 (P=0.2434)	-0.1840 (P=0.2157)	-0.1518 (P=0.3085)	-0.1698 (P=0.2540)	-0.2135 (P=0.1497)
41	park	0.2162 (P=0.1443)	0.1742 (P=0.2415)	0.1218 (P=0.4149)	0.2216 (P=0.1344)	0.2643 (P=0.0726)	0.1673 (P=0.2611)	0.2270 (P=0.1249)	0.0797 (P=0.5942)
